# Supplementary material for: A new caddisfly genus (Trichoptera, Odontoceridae) from Vietnam
Source: Zookeys. 2010 Oct 29;(65):1–15. doi: 10.3897/zookeys.65.489 (PMC3088415; doi:10.3897/zookeys.65.489)
Supplement: XML Treatment for Cephalopsyche neboissi [file zookeys.65.489-treatment3.xml]

<!DOCTYPE tp:taxon-treatment
  PUBLIC "-//TaxonX//DTD Taxonomic Treatment Publishing DTD v0 20100105//EN" "tax-treatment-NSO.dtd">
<tp:taxon-treatment xmlns:tp="http://www.plazi.org/taxpub"><tp:treatment-meta><mixed-citation publication-type="journal"><person-group><name><surname>Arefina-Armitage</surname><given-names>Tatiana I.</given-names></name><name><surname>Armitage</surname><given-names>Brian J.</given-names></name></person-group><article-title>A new caddisfly genus (Trichoptera, Odontoceridae) from Vietnam</article-title><source>Zookeys</source><day>29</day><month>10</month><year>2010</year><volume>2010</volume><issue>65</issue><fpage>1</fpage><lpage>15</lpage><pub-id pub-id-type="doi">10.3897/zookeys.65.489</pub-id></mixed-citation></tp:treatment-meta><tp:nomenclature><tp:taxon-name>
                        <tp:taxon-name-part taxon-name-part-type="genus">Cephalopsyche</tp:taxon-name-part>
                        <tp:taxon-name-part taxon-name-part-type="species">neboissi</tp:taxon-name-part>
		                    <object-id xmlns:xlink="http://www.w3.org/1999/xlink" xlink:type="simple">urn:lsid:zoobank.org:act:942CF862-BF10-4E4A-AA0A-CF7D699C960C</object-id>
                    </tp:taxon-name><tp:taxon-status xmlns:xlink="http://www.w3.org/1999/xlink" xlink:type="simple">sp. n.</tp:taxon-status><xref ref-type="fig" rid="F2">Figs 2A–D</xref><xref ref-type="fig" rid="F3">3C</xref><xref ref-type="fig" rid="F5">5</xref><xref ref-type="fig" rid="F6">6C–D</xref></tp:nomenclature><tp:treatment-sec sec-type="Holotype male"><title>Holotype male:</title><p><bold>Vietnam:</bold> Quang Nam Province, Ngoc Linh, 830 m, 15°10'N, 108°5'E, Malaise trap, 11–18 March 1999, K. Long, C. Johnson. <bold>Paratypes:</bold> 4 females<!--PageBreak-->, same data as holotype; 6 females, ibid., 950 m, 15°11.2'N, 108°2.3'E, Malaise trap, 16 April 1999, D. Grimaldi, L. Herman, C. Johnson, K. Long, E. Sterling.</p></tp:treatment-sec><tp:treatment-sec sec-type="Diagnosis"><title>Diagnosis.</title><p>Male of <tp:taxon-name>Cephalopsyche neboissi</tp:taxon-name> differs from that of <tp:taxon-name>Cephalopsyche gorgona</tp:taxon-name> by the smaller size of head, by the triangular shape of bifurcated branches of segment X in dorsal view, and by the subequal size and shape of the ventromesal processes of the inferior appendages. Female of this species can be distinguished in sternite IX by the narrow, diagonal pocket in the middle of each lateral plate and by the club-shaped mesal plate.</p><sec sec-type="Adult"><title>Adult.</title><p>Length of forewing: male – 11.6 mm; female – 10.3–11.5 mm. Male teneral, setal warts on head and thorax whitish, wings pale. Female coloration similar to female of <tp:taxon-name>Cephalopsyche gorgona</tp:taxon-name>. Head in both sexes shorter than wide, with frontal slit-shaped mesal notch in male and with V-shaped mesal notch in female. Male vertex of head reddish-brown, slightly swollen or domed and similar in structure to that of <tp:taxon-name>Cephalopsyche gorgona</tp:taxon-name>, but less enlarged. Antennal warts in both sexes small, elongate and subtend antennae; posterior warts elliptical and posterolateral warts elongate. Scapus of male with dorsomesal spines longer than in <tp:taxon-name>Cephalopsyche gorgona</tp:taxon-name>. Forewing venation of male resembles that of <tp:taxon-name>Cephalopsyche gorgona</tp:taxon-name>. Discoidal cell long, but shorter than intype species, situated in middle of wing. Venation of hind wings reduced and shifted to apex; forks I and II very short; fork V absent; M covered with golden bristles and forked near apex; brush of long hairs on anal lobe similar to <tp:taxon-name>Marilia</tp:taxon-name> (Schmid 1980, p. 295, fig. 845); wing membrane at A1 folded to hold brush when wings are at rest. Cluster of short hairs at base of A2. Wing venation of female very similar to <tp:taxon-name>Cephalopsyche gorgona</tp:taxon-name>.</p></sec><sec sec-type="Male genitalia"><title>Male genitalia</title><p>(<xref ref-type="fig" rid="F5">Fig. 5</xref>): Segment IX stout, distinctly extended anteriorly near midline of lateral sides, with light-colored setal area posterolaterally. Dorsum of segment IX short, bilobed posteriorly, finely granular; lobes longer than length of dorsum, sclerotized and blade-like, with a few long setae apically. Preanal appendages large, shorter than maximal width of segment IX, elongate, broad subbasally, evenly tapering apically in lateral view, nearly elliptical in dorsal view. Segment X bifurcated, branches nearly triangular, with apices pointed posterad in dorsal view, and slightly posteroventrad in lateral view; pair of small, rounded setose lobes at base of segment. Intermediate appendage much shorter than lobes of segment IX dorsum, lightly sclerotized, each with rounded, well sclerotized apical area, bearing several setae. Basal segment of inferior appendages large, subrectangular, bearing two heavily sclerotized, horn-like ventromesal processes, similar in size and shape. Apical segment of inferior appendages short, with small, stout apical spines, slightly bent mesad in ventral view. Phallus with phallotheca sclerotized, long and cylindrical, slightly bent ventromesally; endotheca short and membranous; phallotremal sclerite large; parameres absent.</p></sec><sec sec-type="Female genitalia"><title>Female genitalia</title><p>(<xref ref-type="fig" rid="F6">Fig. 6C–D</xref>): Mesal plate of sternite IX long, club-shaped; each lateral plate of sternite IX forms rounded, folded edge posteriorly, and with narrow, diagonal pocket in middle of plate, presumably to hold one horn-like ventromesal processes of male inferior appendages. In lateral view, segment X more rounded in shape.</p></sec></tp:treatment-sec><tp:treatment-sec sec-type="Distribution"><title>Distribution.</title><p>Known only from the type locality in Quang Nam Province (Vietnam).</p><!--PageBreak--></tp:treatment-sec><tp:treatment-sec sec-type="Etymology"><title>Etymology.</title><p>This species is named after the late Dr. Arturs Neboiss, Victoria Museum, Australia in recognition of his lifetime work on caddisflies.</p></tp:treatment-sec><tp:treatment-sec><!--Section generated to contain objects referenced in tp:taxon-treatment.--><fig id="F2" position="float" orientation="portrait"><caption><p><bold>Figure 2.</bold> <tp:taxon-name>Cephalopsyche neboissi</tp:taxon-name> sp. n.: <bold>A</bold> male head, lateral <bold>B</bold> male head, dorsal <bold>C</bold> female head, dorsal and <bold>D</bold> male metathorax, dorsal. <tp:taxon-name>Psilotreta frigidaria</tp:taxon-name> <xref ref-type="bibr" rid="B13">Mey 1997</xref>: <bold>E</bold> – male metathorax, dorsal. <tp:taxon-name>Marilia sumatrana</tp:taxon-name> <xref ref-type="bibr" rid="B20">Ulmer 1951</xref>: <bold>F</bold> – male metathorax, dorsal.</p></caption><graphic xmlns:xlink="http://www.w3.org/1999/xlink" xlink:href="ZooKeys-065-001-g002.jpg" position="float" orientation="portrait" xlink:type="simple"/></fig><fig id="F3" position="float" orientation="portrait"><caption><p><bold>Figure 3.</bold> Wing venation. <tp:taxon-name>Cephalopsyche gorgona</tp:taxon-name>, sp. n.: <bold>A</bold> male <bold>B</bold> female. <tp:taxon-name>Cephalopsyche neboissi</tp:taxon-name> sp. n.: <bold>C</bold> – male.</p></caption><graphic xmlns:xlink="http://www.w3.org/1999/xlink" xlink:href="ZooKeys-065-001-g003.jpg" position="float" orientation="portrait" xlink:type="simple"/></fig><fig id="F5" position="float" orientation="portrait"><caption><p><bold>Figure 5.</bold> <tp:taxon-name>Cephalopsyche neboissi</tp:taxon-name> sp. n., male genitalia: <bold>A</bold> lateral <bold>B</bold> dorsal <bold>C</bold> ventral <bold>D</bold> phallus, lateral <bold>E</bold> phallus, dorsal.</p></caption><graphic xmlns:xlink="http://www.w3.org/1999/xlink" xlink:href="ZooKeys-065-001-g005.jpg" position="float" orientation="portrait" xlink:type="simple"/></fig><fig id="F6" position="float" orientation="portrait"><caption><p><bold>Figure 6.</bold> Female genitalia: <tp:taxon-name>Cephalopsyche gorgona</tp:taxon-name> sp. n.: <bold>A</bold> lateral <bold>B</bold> ventral; <tp:taxon-name>Cephalopsyche neboissi</tp:taxon-name> sp. n.: <bold>C</bold> lateral <bold>D</bold> ventral.</p></caption><graphic xmlns:xlink="http://www.w3.org/1999/xlink" xlink:href="ZooKeys-065-001-g006.jpg" position="float" orientation="portrait" xlink:type="simple"/></fig></tp:treatment-sec><ref-list><ref id="B13"><mixed-citation xmlns:xlink="http://www.w3.org/1999/xlink" xlink:type="simple"><person-group><name name-style="western"><surname>Mey</surname><given-names>W </given-names></name></person-group> (<year>1997</year>)<article-title> Die Köcherfliegenfauna des Fan Si Pan-Massivs in Nord-Vietnam. 2. Beschreibung neuer und endemischer Arten aus der Unterordnung Integripalpia (Insecta: Trichoptera)</article-title>. <source>Entomofauna </source><volume>18</volume>:<fpage>197</fpage>-<lpage>212</lpage>.</mixed-citation></ref><ref id="B20"><mixed-citation xmlns:xlink="http://www.w3.org/1999/xlink" xlink:type="simple"><person-group><name name-style="western"><surname>Ulmer</surname><given-names>G </given-names></name></person-group> (<year>1951</year>) <article-title>Köcherfliegen (Trichopteren) von den Sunda-Inseln. Teil I</article-title>. <source>Archiv für Hydrobiologie, Supplement 19</source>: <fpage>1</fpage>–<lpage>528</lpage>. </mixed-citation></ref></ref-list></tp:taxon-treatment>
